# Supplementary material for: Novel Latex Microsphere Immunochromatographic Assay for Rapid Detection of Cadmium Ion in Asparagus
Source: Foods. 2021 Dec 29;11(1):78. doi: 10.3390/foods11010078 (PMC8750861; doi:10.3390/foods11010078)
Supplement: Supplementary file 1 [file foods-11-00078-s001.zip]

Archive with 1 entries (1 files):
- foods-1467471-SI.pdf
